# Supplementary material for: The complete and fully-phased diploid genome of a male Han Chinese
Source: Cell Res. 2023 Jul 14;33(10):745–61. doi: 10.1038/s41422-023-00849-5 (PMC10542383; doi:10.1038/s41422-023-00849-5)
Supplement: Supplementary file 3 — Supplementary information, Tables [file 41422_2023_849_MOESM3_ESM.xlsx]

## Sheet: data_statistics
Supplementary Table 1. Sequencing depth statistics.
	CN1 (X)	CN1.mother (X)	CN1.father (X)
HiFi	69.16	45.86	44.17
Nanopore	87.55	68.08	61.02
BGISEQ	96.63	118.13	96.26
Illumina	108.08	100.9	114.69
Bionano	274.64	-	-
Hi-C	115.67	133.57	161.9

## Sheet: filled_gap.depth
Supplementary Table 2. Depth information of the fillled gaps in CN1.
haploid	chromosome	start (v0.8)	end (v0.8)	reported by T2T coverage pipeline?
mat	chr1	94978691	94978708	Low
mat	chr1	132774063	135594520	Not_reported
mat	chr1	143385046	143559257	High
mat	chr1	153163550	153179782	Not_reported
mat	chr2	232289833	232378183	Not_reported
mat	chr3	169073188	169091399	Not_reported
mat	chr4	62853955	62855899	Low
mat	chr5	177225028	180312279	Not_reported
mat	chr6	56367317	56407005	Not_reported
mat	chr9	136872822	136880791	Not_reported
mat	chr10	134516659	134648990	Not_reported
mat	chr11	68421322	73637730	Not_reported
mat	chr12	71869908	71876226	Not_reported
mat	chr14	2517832	2542417	Not_reported
mat	chr15	3434413	3929745	Low
mat	chr15	6846090	6854066	Not_reported
mat	chr15	74749439	74759167	Not_reported
mat	chr18	19001428	19002235	Not_reported
mat	chr19	54968922	54974358	Not_reported
mat	chr20	65698824	66050660	Not_reported
mat	chr21	3188415	4169623	Not_reported
mat	chr21	8368003	9029913	Not_reported
mat	chr22	3800953	3936616	Not_reported
mat	chr22	4315285	5292543	Low
pat	chr1	1599029	1692864	Not_reported
pat	chr1	140436087	140439891	Not_reported
pat	chr1	234309830	234310643	Not_reported
pat	chr2	120025775	120172352	Not_reported
pat	chr4	153430245	153431309	Not_reported
pat	chr4	186009114	186044950	Not_reported
pat	chr7	1020242	1070724	Not_reported
pat	chr9	61520586	61522601	Not_reported
pat	chr9	127249104	128123492	Not_reported
pat	chr10	97380693	97542378	Not_reported
pat	chr11	79233381	79364996	Not_reported
pat	chr14	15979856	16355560	Not_reported
pat	chr15	486885	498582	Not_reported
pat	chr15	553384	657675	Not_reported
pat	chr15	1046829	1076214	Not_reported
pat	chr17	25173944	25177322	Low
pat	chr17	31981729	32017103	Not_reported
pat	chr19	50811446	50819662	Not_reported
pat	chr20	65847454	65852346	Not_reported
pat	chr20	66454797	66507810	Not_reported
pat	chr21	44510636	44517738	Not_reported
pat	chrY	48772268	48772439	Not_reported
pat	chrY	50813717	50814891	Not_reported
pat	chrY	51299339	51301159	Not_reported
pat	chrY	52640492	52641227	Not_reported
pat	chrY	52688567	52689530	Not_reported
pat	chrY	53613108	53615107	Low
pat	chrY	54041662	54043086	Not_reported
pat	chrY	54110161	54111364	Not_reported
pat	chrY	55512749	55514635	Not_reported

## Sheet: polishing
Supplementary Table 3. The number of variants detected and corrected during each round of polishing.
round	maternal				paternal				version change
	#variants	#large SVs (>50 bp)	#total	QV change	#variants	#large SVs (>50 bp)	#total	QV change
1	5258	181	5439	53.9477 -> 55.6436	24512	226	24738	51.0797 -> 53.0015	v0.4 -> v0.5
2	15443	38	15481	55.6436 -> 56.1689	3506	240	3746	53.0015 -> 53.1713	v0.5 -> v0.6
3	14789	7	14796	56.1689 -> 58.7664	33509	50	33559	53.1713 -> 56.2218	v0.6 -> v0.7.1
4	26788	32	26820	58.7664 -> 60.0863	91060	137	91197	56.2218 -> 58.0633	v0.7.1 -> v0.8
5	0	2	2	60.0863 -> 60.1062	0	3	3	58.0633 -> 59.3654	v0.8 -> v0.8.1
total	62278	260	62538	-	152587	656	153243	-	-

## Sheet: QV
Supplementary Table 4. Assembly QV estimated from HiFi-Illumina hybrid kmer dataset.
	CN1v0.8.1			HG002			CHM13v2.0
	mat	pat	combine	mat	pat	combine
chr1	63.1883	64.7737	64.7737	67.0482	66.8006	67.0482	75.4416
chr2	63.4908	70.5784	70.5784	64.342	66.3314	66.3314	77.388
chr3	66.4726	67.0503	67.0503	67.1924	68.3757	68.3757	76.5252
chr4	64.4467	52.9091	64.4467	66.3676	67.2356	67.2356	73.2127
chr5	63.3101	66.1815	66.1815	67.5351	69.0879	69.0879	73.5709
chr6	70.8345	66.1291	70.8345	66.477	66.7342	66.7342	79.3482
chr7	68.6146	62.1256	68.6146	67.1137	68.0337	68.0337	71.8942
chr8	68.1773	66.7305	68.1773	67.0415	66.705	67.0415	75.6306
chr9	70.5178	65.5767	70.5178	66.3183	67.3567	67.3567	79.5603
chr10	66.9009	72.0169	72.0169	66.9599	67.3917	67.3917	70.4523
chr11	70.0235	68.525	70.0235	66.087	66.8294	66.8294	74.8448
chr12	69.4081	73.0245	73.0245	67.4656	66.4592	67.4656	72.7104
chr13	65.8623	55.6556	65.8623	66.7205	65.3318	66.7205	79.4611
chr14	68.4446	66.3718	68.4446	66.2115	63.5325	66.2115	76.3704
chr15	47.3311	53.9366	53.9366	67.1546	65.4061	67.1546	71.9729
chr16	60.9286	51.9122	60.9286	63.5517	66.9657	66.9657	76.8273
chr17	68.2229	64.0294	68.2229	63.7619	69.3117	69.3117	77.7081
chr18	55.8475	67.7617	67.7617	66.4746	66.0039	66.4746	70.2142
chr19	65.3834	58.0706	65.3834	65.9093	64.3564	65.9093	66.6695
chr20	68.9622	55.5942	68.9622	68.3253	68.5227	68.5227	74.0278
chr21	68.6692	66.474	68.6692	63.0205	66.5065	66.5065	76.9755
chr22	57.0335	64.6487	64.6487	68.0445	67.0864	68.0445	72.4016
chrX	62.2842	-	62.2842	66.5685	NA	66.5685	73.0907
chrY	-	52.7956	52.7956	NA	64.6126	64.6126	74.1885
chrM	inf	inf	inf	inf	inf	inf	inf
whole-genome	60.1062	59.3654	63.3545	64.898	64.5774	66.8736	-

## Sheet: CN1.combine_strategy
Supplementary Table 5. Combine strategy to obtain CN1.combine v0.6 genome.
chromosome	mat.QV	pat.QV	haploid selection in CN1.combine
chr1	56.1689	59.0213	pat
chr2	57.1873	58.5056	pat
chr3	58.7948	54.8157	mat
chr4	58.9691	50.5942	mat
chr5	57.1989	55.5069	mat
chr6	59.2147	56.5717	mat
chr7	58.8011	54.3164	mat
chr8	58.5108	61.6499	pat
chr9	67.5928	56.0974	mat
chr10	55.5925	61.978	pat
chr11	60.9545	58.1969	mat
chr12	62.2938	69.4752	pat
chr13	58.3511	50.2824	mat
chr14	66.0649	56.2416	mat
chr15	45.7036	46.997	pat
chr16	55.552	44.3163	mat
chr17	62.8127	57.5257	mat
chr18	53.7715	62.6322	pat
chr19	58.1655	51.0549	mat
chr20	60.1086	51.3219	mat
chr21	61.3393	63.8994	pat
chr22	52.6744	61.2049	pat
chrX	58.2963	NA	mat
chrY	NA	47.3078	pat
chrM	inf	NA	mat

## Sheet: gene_annotation_comparison
Supplementary Table 6. Comparison about number of annoated genes of each biotype in CN1, GRCh38 and CHM13.
Gene biotype	CN1	CHM13.v2 (JHU Refseq on chr)	GRCh38.p14 NCBI RefSeq (chr)
protein coding	20703	20009	19846
lncRNA	17478	18389	17721
pseudogene	15520	16017	15277
miRNA	1890	2046	1914
transcribed pseudogene	1204	1262	1209
snoRNA	1192	1188	1194
tRNA	560	523	429
V segment	238	245	235
V segment pseudogene	196	209	189
snRNA	148	192	148
J segment	49	79	98
ncRNA	50	49	51
rRNA	182	982	29
misc RNA	36	37	36
D segment	32	0	32
C region	1	23	21
other	1	13	14
antisense RNA	19	19	19
J segment pseudogene	55	6	7
C region pseudogene	20	5	5
Y RNA	4	7	4
vault RNA	4	4	4
scRNA	4	4	4
telomerase RNA	1	1	1
RNase P RNA	1	1	1
RNase MRP RNA	1	1	1
ncRNA pseudogene	1	1	1
Total	59589	61312	58490

## Sheet: repeat_annotation
Supplementary Table 7. Comparison of Repeat Annotation in CN1, CHM13 and GRCh38.
	CN1		CHM13		GRCh38
Total length(bp)	3,094,240,073 (3,094,240,073 excl N/X)		3,117,292,070 (3,117,292,070 excl N/X)		3,298,430,636 (3,136,819,567 excl N/X)
	Repeat base （Mbp）	Percentage of Repeats(%)	Repeat base （Mbp）	Percentage of Repeats(%)	Repeat base （Mbp）	Percentage of Repeats(%)
Total repeats	1666.64	53.86	1688.22	54.16	1626.6	49.31
SINEs	387.72	12.53	387.53	12.43	411.56	12.48
LINEs	634.33	20.5	633.4	20.32	666.34	20.2
LTR elements	273.35	8.83	273.07	8.76	289.64	8.78
DNA elements	108.45	3.5	108.53	3.48	113.52	3.44
Unclassified	15	0.48	15.36	0.49	14.58	0.44
Total interspersed repeats	1418.86	45.85	1417.89	45.48	1495.64	45.34
Small RNA	2.82	0.09	4	0.13	2.72	0.08
Satellites	155.99	5.04	163.83	5.26	83.1	2.52
Simple repeats	82.3	2.66	95.83	3.07	38.25	1.16
Low complexity	6.4	0.21	6.41	0.21	6.62	0.2
RepeatMasker version 4.1.2-p1 , sensitive mode run with rmblastn version 2.11.0+ FamDB: CONS-Dfam_3.6

## Sheet: gene_missing_in_CN1
Supplementary Table 8. RefSeq annotation (v110) that are missing in CN1.
GeneName	chr	GeneID	Note
gene-GSTM1	NC_000001.11	GeneID:2944	also missing in CHM13.v2.0
gene-OR4F16	NC_000001.11	GeneID:81399	also missing in CHM13.v2.0
gene-LIMS4	NC_000002.12	GeneID:100288695	also missing in CHM13.v2.0
gene-RGPD6	NC_000002.12	GeneID:729540	also missing in CHM13.v2.0
gene-LOC124900661	NC_000004.12	GeneID:124900661	also missing in CHM13.v2.0
gene-CNTNAP3	NC_000009.12	GeneID:79937	also missing in CHM13.v2.0
gene-TP53TG3C	NC_000016.10	GeneID:653550	also missing in CHM13.v2.0
gene-GATD3	NC_000021.9	GeneID:8209	also missing in CHM13.v2.0
gene-KCNE1	NC_000021.9	GeneID:3753	also missing in CHM13.v2.0
gene-LOC102723451	NC_000021.9	GeneID:102723451	also missing in CHM13.v2.0
gene-LOC102723553	NC_000021.9	GeneID:102723553	also missing in CHM13.v2.0
gene-LOC102724334	NC_000021.9	GeneID:102724334	also missing in CHM13.v2.0
gene-LOC107983987	NC_000021.9	GeneID:107983987	also missing in CHM13.v2.0
gene-LOC124905049	NC_000021.9	GeneID:124905049	also missing in CHM13.v2.0
gene-LOC124905051	NC_000021.9	GeneID:124905051	also missing in CHM13.v2.0
gene-PWP2	NC_000021.9	GeneID:5822	also missing in CHM13.v2.0
gene-SIK1	NC_000021.9	GeneID:150094	also missing in CHM13.v2.0
gene-FAM246B	NC_000022.11	GeneID:117134597	also missing in CHM13.v2.0
gene-TMEM191B	NC_000022.11	GeneID:728229	also missing in CHM13.v2.0
gene-CT47A6	NC_000023.11	GeneID:728062	also missing in CHM13.v2.0
gene-CT47A7	NC_000023.11	GeneID:653282	also missing in CHM13.v2.0
gene-CT47A9	NC_000023.11	GeneID:728042	also missing in CHM13.v2.0
gene-TMSB15B	NC_000023.11	GeneID:286527	also missing in CHM13.v2.0
gene-HLA-DRB1	NC_000006.12	GeneID:3123	-
gene-DEFB130B	NC_000008.11	GeneID:100133267	-
gene-ICOSLG	NC_000021.9	GeneID:23308	-
gene-USP17L3	NC_000008.11	GeneID:645836	-
gene-USP17L8	NC_000008.11	GeneID:392188	-
gene-USP17L10	NC_000004.12	GeneID:100287144	-
gene-PRAMEF9	NC_000001.11	GeneID:343070	-
gene-LCE3B	NC_000001.11	GeneID:353143	-
gene-LCE3C	NC_000001.11	GeneID:353144	-
gene-ACOT1	NC_000014.9	GeneID:641371	-
gene-NOMO3	NC_000016.10	GeneID:408050	-
gene-CTAGE15	NC_000007.14	GeneID:441294	-
gene-LGALS9C	NC_000017.11	GeneID:654346	-
gene-LRRC37A2	NC_000017.11	GeneID:474170	-
gene-LOC102724652	NC_000021.9	GeneID:102724652	-
gene-APOBEC3B	NC_000022.11	GeneID:9582	-
gene-RIMBP3B	NC_000022.11	GeneID:440804	-
gene-CT47A1	NC_000023.11	GeneID:728096	-
gene-LOC102724200	NC_000021.9	GeneID:102724200	-
gene-LOC102724560	NC_000021.9	GeneID:102724560	-
gene-LOC102724594	NC_000021.9	GeneID:102724594	-

## Sheet: newly_annotated_genes
Supplementary Table 9. Newly annotated genes in CN1.
GeneName	chromosome	GeneID	position start	position end	strand	Maximum TPM (​Transcripts Per Million) > 1	Tissues with maximum TPM >1	Found expression in Chinese human Tissues
SDHA	chr3	MF2V06142550	197420983	197428979	-	3.22333	Adult blood	Adult blood, peripheral blood monocytes, umbilical cord (hMSC), Adult Adrenal Gland, Adult Artery, Adult Ascending Colon, Adult Bladder, Adult Bone Marrow, Adult Cerebellum, Adult Cervix, Adult Epityphlon, Adult Esophagus, Adult Gall Bladder, Adult Heart, Adult Ileum, Adult Jejunum, Adult Kidney, Adult Liver, Adult Lung, Adult Muscle, Adult Pancreas, Adult Peripheral Blood, Adult Pleura, Adult Pr…
SDHA	chr3	MF2V06142560	197429086	197444380	-	1.1488	8-cell embryo	Adult blood, Cell embryo, GV oocyte, MII oocyte, peripheral blood monocytes, Prefrontal cortex, umbilical cord (hMSC), Adult Adrenal Gland, Adult Artery, Adult Duodenum, Adult Fallopian Tube, Adult Gall Bladder, Adult Ileum, Adult Kidney, Adult Liver, Adult Lung, Adult Muscle, Adult Omentum, Adult Peripheral Blood, Adult Prostate, Adult Sigmoid Colon, Adult Spleen, Adult Thyroid, Adult Trachea, A…
WASH2P	chr6	MF2V06159570	10032	14676	-	15.6563	Adult blood	Adult blood, GV oocyte, MII oocyte, peripheral blood monocytes, Prefrontal cortex, umbilical cord (hMSC), Adult Adipose, Adult Adrenal Gland, Adult Artery, Adult Ascending Colon, Adult Bladder, Adult Bone Marrow, Adult Cerebellum, Adult Cervix, Adult Duodenum, Adult Epityphlon, Adult Esophagus, Adult Fallopian Tube, Adult Gall Bladder, Adult Heart, Adult Ileum, Adult Jejunum, Adult Kidney, Adult …
POTEJ	chr14	MF2V06055380	11326109	11327236	-	5.56821	Prefrontal cortex	Adult blood, Cell embryo, GV oocyte, MII oocyte, Prefrontal cortex, umbilical cord (hMSC), Adult Adrenal Gland, Adult Epityphlon, Adult Esophagus, Adult Gall Bladder, Adult Heart, Adult Jejunum, Adult Kidney, Adult Liver, Adult Lung, Adult Muscle, Adult Omentum, Adult Peripheral Blood, Adult Pleura, Adult Prostate, Adult Rectum, Adult Temporal Lobe, Adult Transverse Colon, Chorionic Villus, Cord …
-	chr14	MF2V06055150	162575	162739	+	10.2271	GV oocyte	Cell embryo, GV oocyte, MII oocyte, Prefrontal cortex, Fetal Lung, Fetal Stomach
-	chr14	MF2V06055160	171938	172092	+	17.1888	8-cell embryo	Adult blood, Cell embryo, GV oocyte, MII oocyte, Prefrontal cortex, Adult Fallopian Tube, Adult Heart, Adult Peripheral Blood, Adult Pleura, Adult Trachea, Chorionic Villus, Fetal Brain, Fetal Female Gonad, Fetal Heart, Fetal Intestine, Fetal Lung, Fetal Male Gonad
-	chr15	MF2V06062520	13515376	13515590	-	2.0642	Adult blood	Adult blood, Cell embryo, GV oocyte, MII oocyte, peripheral blood monocytes, Prefrontal cortex, umbilical cord (hMSC), Adult Adrenal Gland, Adult Artery, Adult Bladder, Adult Bone Marrow, Adult Cerebellum, Adult Cervix, Adult Esophagus, Adult Heart, Adult Ileum, Adult Jejunum, Adult Kidney, Adult Liver, Adult Lung, Adult Muscle, Adult Peripheral Blood, Adult Pleura, Adult Spleen, Adult Stomach, A…
-	chr22	MF2V06127340	197465	197629	+	19.4929	GV oocyte	Cell embryo, GV oocyte, MII oocyte, Prefrontal cortex
IKBKG	chrX	MF2V06203470	155894398	155900324	+	53.0175	Adult blood	Adult blood, GV oocyte, MII oocyte, peripheral blood monocytes, Prefrontal cortex, umbilical cord (hMSC), Adult Adrenal Gland, Adult Artery, Adult Ascending Colon, Adult Bone Marrow, Adult Epityphlon, Adult Esophagus, Adult Fallopian Tube, Adult Gall Bladder, Adult Heart, Adult Jejunum, Adult Kidney, Adult Liver, Adult Lung, Adult Muscle, Adult Omentum, Adult Pancreas, Adult Peripheral Blood, Adu…
AKAP17A	chrX	MF2V06195380	1641841	1649388	+	66.0642	Adult blood	Adult blood, Cell embryo, GV oocyte, MII oocyte, peripheral blood monocytes, Prefrontal cortex, umbilical cord (hMSC), Adult Adipose, Adult Adrenal Gland, Adult Artery, Adult Ascending Colon, Adult Bladder, Adult Bone Marrow, Adult Cerebellum, Adult Cervix, Adult Duodenum, Adult Epityphlon, Adult Esophagus, Adult Fallopian Tube, Adult Gall Bladder, Adult Heart, Adult Ileum, Adult Jejunum, Adult K…

## Sheet: used_ChIP_data
Supplementary Table 10. The Chinese specific of ChIP-seq data used in this study.
SRA Study	Run	Experiment	Tissue	dev_stage/Age	description	LibraryLayout
SRP260624	SRR11732278	SRX8291424	umbilical cord	D0	input	PAIRED
SRP260624	SRR11732279	SRX8291423	umbilical cord	D0	input	PAIRED
SRP260624	SRR11732280	SRX8291422	umbilical cord	D0	H3K27ac	PAIRED
SRP260624	SRR11732281	SRX8291421	umbilical cord	D0	H3K27ac	PAIRED
SRP260624	SRR11732286	SRX8291416	umbilical cord	D0	H3K4me1	PAIRED
SRP260624	SRR11732287	SRX8291415	umbilical cord	D0	H3K4me1	PAIRED
SRP341298	SRR16319846	SRX12597666	nucleus pulposus cells	-	H3K27ac	PAIRED
SRP341298	SRR16319847	SRX12597665	nucleus pulposus cells	-	none	PAIRED
SRP282455	SRR12643166	SRX9125151	peripheral blood	healthy adult	H3K4me3	PAIRED
SRP282455	SRR12643167	SRX9125152	peripheral blood	healthy adult	H3K27ac	PAIRED
SRP282455	SRR12643168	SRX9125153	peripheral blood	healthy adult	H3K27me3	PAIRED
SRP282455	SRR12643169	SRX9125154	peripheral blood	healthy adult	none	PAIRED
SRP295655	SRR13191833	SRX9626202	Macrophages	transfected with mimics negative control	H3K27ac	PAIRED
SRP295655	SRR13191834	SRX9626203	Macrophages	transfected with mimics negative control	H3K4me3	PAIRED
SRP295655	SRR13191835	SRX9626204	Macrophages	transfected with mimics negative control	none	PAIRED
SRP176396	SRR8402618	SRX5211867	embryo	8-cell	H3K4me3	PAIRED
SRP176396	SRR8402619	SRX5211867	embryo	8-cell	H3K4me3	PAIRED
SRP176396	SRR8402620	SRX5211868	embryo	8-cell	H3K4me3	SINGLE
SRP176396	SRR8402621	SRX5211868	embryo	8-cell	H3K4me3	SINGLE
SRP176396	SRR8402623	SRX5211870	embryo	8-cell	H3K4me3	SINGLE
SRP176396	SRR8402624	SRX5211870	embryo	8-cell	H3K4me3	SINGLE
SRP176396	SRR8402625	SRX5211870	embryo	8-cell	H3K4me3	SINGLE
SRP176396	SRR8402626	SRX5211871	embryo	8-cell	H3K4me3	SINGLE
SRP176396	SRR8402627	SRX5211871	embryo	8-cell	H3K4me3	SINGLE
SRP176396	SRR8402628	SRX5211871	embryo	8-cell	H3K4me3	SINGLE
SRP176396	SRR8402622	SRX5211869	embryo	8-cell	H3K27me3	PAIRED
SRP176396	SRR8402629	SRX5211872	embryo	8-cell	H3K27me3	SINGLE
SRP176396	SRR8402630	SRX5211872	embryo	8-cell	H3K27me3	SINGLE
SRP176396	SRR8402631	SRX5211872	embryo	8-cell	H3K27me3	SINGLE
SRP176396	SRR8402632	SRX5211873	embryo	8-cell	H3K27me3	SINGLE
SRP176396	SRR8402633	SRX5211873	embryo	8-cell	H3K27me3	SINGLE
SRP176396	SRR8402634	SRX5211873	embryo	8-cell	H3K27me3	SINGLE
SRP176396	SRR9131737	SRX5905561	embryo	ICM	H3K27ac	PAIRED
SRP176396	SRR9131738	SRX5905562	embryo	ICM	H3K27ac	PAIRED
SRP176396	SRR8402635	SRX5211874	embryo	ICM	H3K4me3	SINGLE
SRP176396	SRR8402636	SRX5211875	embryo	ICM	H3K4me3	SINGLE
SRP176396	SRR8402637	SRX5211875	embryo	ICM	H3K4me3	SINGLE
SRP176396	SRR8402638	SRX5211876	embryo	ICM	H3K27me3	SINGLE
SRP176396	SRR8402639	SRX5211877	embryo	ICM	H3K27me3	SINGLE
SRP176396	SRR8402606	SRX5211860	embryo	MI oocyte	H3K4me3	PAIRED
SRP176396	SRR8402600	SRX5211856	embryo	GV oocyte	H3K4me3	SINGLE
SRP176396	SRR8402601	SRX5211856	embryo	GV oocyte	H3K4me3	SINGLE
SRP176396	SRR8402602	SRX5211857	embryo	GV oocyte	H3K4me3	PAIRED
SRP176396	SRR8402603	SRX5211858	embryo	GV oocyte	H3K27me3	SINGLE
SRP176396	SRR8402604	SRX5211858	embryo	GV oocyte	H3K27me3	SINGLE
SRP176396	SRR8402605	SRX5211859	embryo	GV oocyte	H3K27me3	PAIRED
SRP176396	SRR8402607	SRX5211861	embryo	2-cell	H3K27me3	PAIRED
SRP176396	SRR8402608	SRX5211861	embryo	2-cell	H3K27me3	PAIRED
SRP176396	SRR8402609	SRX5211862	embryo	2-cell	H3K27me3	PAIRED
SRP176396	SRR8402610	SRX5211862	embryo	2-cell	H3K27me3	PAIRED
SRP176396	SRR8402611	SRX5211863	embryo	4-cell 2PN	H3K4me3	PAIRED
SRP176396	SRR8402612	SRX5211864	embryo	4-cell 2PN	H3K4me3	SINGLE
SRP176396	SRR8402613	SRX5211865	embryo	4-cell 3PN	H3K4me3	SINGLE
SRP176396	SRR8402614	SRX5211865	embryo	4-cell 3PN	H3K4me3	SINGLE
SRP176396	SRR8402615	SRX5211866	embryo	4-cell 3PN	H3K27me3	SINGLE
SRP176396	SRR8402616	SRX5211866	embryo	4-cell 3PN	H3K27me3	SINGLE
SRP176396	SRR8402617	SRX5211866	embryo	4-cell 3PN	H3K27me3	SINGLE
SRP124600	SRR6267286	SRX3373484	prefrontal cortex	Medium age 40 year old	H3K27ac	SINGLE
SRP124600	SRR6267287	SRX3373485	prefrontal cortex	Medium age 56.5 year old	H3K27ac	SINGLE
SRP124600	SRR6267284	SRX3373482	prefrontal cortex	Medium age 27 year old	H3K27ac	SINGLE
SRP091940	SRR5454065	SRX2742231	embryonic fibroblast	hiF-T	H3K27me3	PAIRED
SRP091940	SRR5454071	SRX2742237	embryonic fibroblast	hiF-T	H3K9me3	PAIRED
SRP091940	SRR4444882	SRX2263925	embryonic fibroblast	hiF-T	H3K4me2	PAIRED
SRP091940	SRR4444883	SRX2263926	embryonic fibroblast	hiF-T	H3K4me3	PAIRED
SRP116262	SRR5974300	SRX3130878	Fibroblast	-	none	SINGLE
SRP116262	SRR5974301	SRX3130879	Fibroblast	-	H3K27ac	SINGLE
SRP092260	SRR4484299	SRX2283110	Human primed pluripotent stem cells and human extended pluripotent stem cells	H1\, H1-EPS	none	PAIRED
SRP092260	SRR4484295	SRX2283106	Human primed pluripotent stem cells	H1	H3K4me3	PAIRED
SRP092260	SRR4484297	SRX2283108	Human extended pluripotent stem cells	H1-EPS	H3K4me3	PAIRED
SRP092260	SRR4484296	SRX2283107	Human primed pluripotent stem cells	H1	H3K27me3	PAIRED
SRP092260	SRR4484298	SRX2283109	Human extended pluripotent stem cells	H1-EPS	H3K27me3	PAIRED
SRP033128	SRR1032324	SRX379236	human periphery blood monocytes	human periphery blood monocytes	H3K4me3	SINGLE
SRP033128	SRR1032326	SRX379238	human periphery blood monocytes	human periphery blood monocytes	H3K27ac	SINGLE
SRP033128	SRR1032325	SRX379237	human periphery blood monocytes	human periphery blood monocytes	H3K27me3	SINGLE

[truncated: 31 more sheets: centromer_coordinates, CDR_coordinates, CDR_identity, CDR_StV.num, SV_CN1.mat, SV_CN1.pat, Novel_SVs, CN1_novel_sequence, novel_seq_genes, novel_seq_REs, rDNA_ddPCR, Y_subregion_comparison, heterochromatin, Y_gene_comparison, SD_coordinates, liftovered_SD_coordinates, liftover_failed_SD, liftover_failed_SD_genes, SD_CNVdiff_genes, CN1_ACC …]
